# Supplementary material for: Pre-existing antibody levels negatively correlate with antibody titers after a single dose of BBV152 vaccination
Source: Nat Commun. 2022 Jun 15;13:3451. doi: 10.1038/s41467-022-31170-1 (PMC9199457; doi:10.1038/s41467-022-31170-1)
Supplement: Supplementary file 4 — Source Data [file 41467_2022_31170_MOESM4_ESM.xlsx]

## Sheet: Figure 1a
Baseline samples positive in RBD-ELISA (BAU/mL)
Baseline	One dose
79	208
124	84
16	144
370	251
21	414
314	297
339	244
8260	6233
1146	707
559	350
72	34
109	63
967	267
93	117
64	133
253	277
17	110
842	488
68	167
1246	799
20	97
364	296
32	55
1013	1470
43	116
91	291
214	146
22	164
1498	1445
845	728
321	293
76	140
608	397
213	384
88	211
53	74
20	126
35	67
13	78
24	66
298	306
41	160
24	52
26	61
18	345
651	637
44	38
502	482
70	231
67	306
41	91
54	104
115	315
869	1164
106	127
71	149
58	124
558	334
16	204
72	104
14	73
17	256
34	69
146	535
473	653
16	101
29	187

## Sheet: Figure 1b
Baseline samples negative in RBD-ELISA (BAU/mL)
Baseline	One dose
6	6
6	43
6	6
6	67
6	12
6	14
6	45
6	134
6	60
6	6
6	275
6	29
6	6
6	31
6	12
6	6
6	62
6	21
6	6
6	59
6	6
6	6
6	6

## Sheet: Figure 1c
Baseline samples positive in N-ELISA (BAU/mL)
Baseline	One dose
22	176
123	76
36	164
49	45
534	452
147	88
521	379
217	191
182	134
42	18
139	77
120	38
155	154
45	90
53	44
57	85
477	293
281	198
15	70
79	61
17	32
755	543
17	64
74	207
134	67
923	559
657	172
173	64
101	148
19	95
571	302
169	155
104	227
43	67
138	179
37	58
39	35
77	94
88	358
1092	896
63	39
114	174
83	82
33	64
100	295
54	179
16	46
40	43
526	238
18	116
37	112
19	246
229	149
25	299
35	204

## Sheet: Figure 1d
Baseline samples negative in N-ELISA (BAU/mL)
Baseline	One dose
7.5	7.5
7.5	11
7.5	7.5
7.5	23
7.5	62
7.5	61
7.5	7.5
7.5	36
7.5	17
7.5	40
7.5	157
7.5	57
7.5	106
7.5	7.5
7.5	46
7.5	65
7.5	7.5
7.5	58
7.5	106
7.5	7.5
7.5	9
7.5	27
7.5	16
7.5	7.5
7.5	10
7.5	7.5
7.5	54
7.5	7.5
7.5	7.5
7.5	7.5
7.5	19

## Sheet: Figure 2a
FRNT50 values of baseline RBD-ELISA positive samples
B.6 - Baseline	B.6 - One dose	B.1.617.2 - Baseline	B.1.617.2 - One dose
422	705	187	525
107	154	310	231
65	242	91	353
735	320	1760	605
58	1120	121	1440
330	150	2690	1395
390	635	610	400
1500	1488	17150	9700
530	340	9600	3570
1870	1695	3030	2485
238	129	456	222
169	140	408	220
1350	525	1480	595
54	120	1660	970
52	114	501	576
610	405	530	560
48	99	410	502
750	820	1595	1060
49	404	28	188
2595	1610	2160	1570
47	260	3200	3200
925	575	1740	1708
77	133	367	693
4575	4400	8625	6200
157	133	1670	675
107	820	168	595
230	374	365	552
169	1545	136	770
3050	1575	6200	3850
1910	1500	3460	1730
430	525	745	1235
76	295	197	462
590	1720	2450	3330
345	300	6400	1660
496	1000	2090	3200
28	137	166	568
50	489	74	433
76	341	87	544
10	186	98	236
108	373	132	369
160	255	1695	1865
39	189	361	577
85	300	136	378
36	148	483	635
24	740	28	890
250	375	3260	1545
111	196	143	273
970	1420	890	1905
138	810	272	835
97	90	282	205
51	115	313	457
49	362	256	434
127	735	268	890
440	1050	9600	10400
98	422	307	496
100	450	344	795
454	870	420	1025
165	475	1510	690
71	635	217	175
155	597	130	279
132	561	126	298
94	1590	71	780
175	314	260	430
191	520	228	800
280	230	1050	810
72	426	135	631
100	141	262	298

## Sheet: Figure 2b
Correlation between FRNT50 and fold change in neutralization antibodies after one dose of BBV152 vaccine.
First bleed FRNT-Delta	Fold change in FRNT after one dose
9600	0.371875
9600	1.08333
6400	0.259375
3200	1
17150	0.565598
8625	0.718841
6200	0.620968
3460	0.5
3260	0.473926
3030	0.820132
2690	0.518587
2450	1.35918
2160	0.726852
2090	1.5311
1760	0.34375
1740	0.981408
1695	1.10029
1670	0.404192
1660	0.584337
1595	0.664577
1510	0.456954
1480	0.402027
1050	0.771784
890	2.14045
745	1.65772
610	0.655738
530	1.0566
501	1.1497
483	1.3147
456	0.486842
420	2.44048
418	1.84211
410	1.22439
408	0.539216
367	1.88959
365	1.51233
361	1.59834
344	2.31105
313	1.46006
310	0.745161
307	1.61694
282	0.72695
272	3.06985
268	3.3209
262	1.13747
260	1.65385
256	1.69689
228	3.50877
217	0.806452
197	2.34835
187	2.80749
179	10.1676
168	3.54167
166	3.42169
163	1.46012
157	1.08545
143	1.90909
142	2.37324
136	5.66176
136	2.77941
135	4.67407
132	2.79545
130	2.14308
126	2.36508
121	11.9008
101	0.843681
98	2.40816
95	0.747368
94	1.87234
91	3.87912
88	4.61364
87	6.25027
77	7.79221
74	5.85254
71	10.9859
69	0.565217
68	6.30882
63	0.87395
61	3.40984
57	2.40351
56	5.25
52	3.76923
47	2.29787
45	7.80275
43	2.65116
41	3.39024
40	2.23124
36	4.16667
36	20.9722
34	2.35294
33	2.51515
28	6.71429
28	31.7857

## Sheet: Figure 2c
FRNT50 values in baseline RBD-negative samples
B.6 - Baseline	B.6 - One dose	B.1.617.2 - Baseline	B.1.617.2 - One dose
27	25	63	55
25	154	36	150
10	10	10	10
50	140	43	114
10	10	69	39
116	121	163	238
31	160	142	337
41	154	88	406
30	123	52	196
31	30	34	80
58	430	418	770
34	180	36	755
24	53	33	83
10	103	61	208
28	10	157	170
31	10	47	108
39	229	68	429
10	68	94	176
36	10	95	71
10	51	45	351
40	385	101	85
51	10	40	88
10	36	57	137

## Sheet: Figure 2d
FRNT50 values of Delta variant samples
Baseline	One dose
9600	3570
9600	10400
6400	1660
3200	3200
17150	9700
8625	6200
6200	3850
3460	1730
3260	1545
3030	2485
2690	1395
2450	3330
2160	1570
2090	3200
1740	1708
1695	1865
1660	970
1595	1060
1050	810
890	1905
745	1235
530	560
501	576
420	1025
418	770
367	693
361	577
344	795
272	835
268	890
228	800
168	595
166	568
163	238
157	170
142	337
136	770
135	631
121	1440
94	176
88	406
87	544
71	780
68	429
61	208
57	137
52	196
47	108
45	351
43	114
40	88
36	150
36	755
34	80
28	890

## Sheet: Figure 2e
FRNT50 values of Omicron variant
Baseline	One dose
10	55
10	10
10	146
101	79
62	105
154	91
223	214
10	94
24	186
28	104
151	320
67	157
10	51
172	252
10	10
10	10
10	10
285	490
10	53
10	37
10	141
10	30
278	374
10	10
10	10
10	10
133	254
48	166
10	10
27	10
99	210
10	10
44	128
36	92
10	10
10	149
10	10
10	10
10	44
10	10
84	320
120	204
10	73
10	10
10	108
419	606
10	168
10	10
10	49
10	10
10	10
10	82
10	92
10	73
10	10

## Sheet: Supplementary Figure S1a
RBD-ELISA (BAU/mL)	FRNT50 for B.6
208	705
84	154
144	242
43	154
67	140
251	320
414	1120
297	150
244	635
6233	1488
61	137
707	340
350	1695
34	129
63	140
267	525
117	120
133	114
277	405
110	99
488	820
167	404
799	1610
97	260
296	575
55	133
14	121
45	160
1470	4400
116	133
291	820
146	374
134	154
164	1545
60	123
1445	1575
728	1500
293	525
52	122
140	295
275	430
397	1720
29	180
384	300
211	1000
74	137
108	1035
126	489
31	103
12	10
67	341
78	186
66	373
306	255
160	189
52	300
61	148
345	740
62	229
637	375
38	196
482	1420
231	810
306	90
91	115
21	68
104	362
315	735
1164	1050
127	422
149	450
59	51
124	870
167	710
334	475
204	635
104	597
73	561
256	1590
69	314
535	520
653	230
101	426
187	141

[truncated: 5 more sheets: Supplementary Figure S1b, Supplementary Figure S1c, Supplementary Figure S1d, Supplementary Figure S2a, Supplementary Figure S2b]
